# Supplementary material for: Spectral Characteristics and Molecular Structure of (E)-1-(4-Chlorophenyl)-3-(4-(Dimethylamino)Phenyl)Prop-2-en-1-One (DAP)
Source: Materials (Basel). 2021 May 23;14(11):2766. doi: 10.3390/ma14112766 (PMC8197161; doi:10.3390/ma14112766)
Supplement: Supplementary file 1 [file materials-14-02766-s001.zip]

Archive with 1 entries (1 files):
- materials-1164296-supplementary.pdf
